# Supplementary material for: Spatial distribution of rural population using mixed geographically weighted regression: Evidence from Jiangxi Province in China
Source: PLoS One. 2021 Apr 26;16(4):e0250399. doi: 10.1371/journal.pone.0250399 (PMC8075265; doi:10.1371/journal.pone.0250399)
Supplement: S1 Data — (ZIP) [file pone.0250399.s001.zip]

Archive with 25 entries (21 files):
- data/
- data/Data-80.xlsx
- data/Map of Jiangxi Province/
- data/Map of Jiangxi Province/jiangxi.dbf
- data/Map of Jiangxi Province/jiangxi.prj
- data/Map of Jiangxi Province/jiangxi.sbn
- data/Map of Jiangxi Province/jiangxi.sbx
- data/Map of Jiangxi Province/jiangxi.shp
- data/Map of Jiangxi Province/jiangxi.shx
- data/Map of Poyang Lake Water Body/
- data/Map of Poyang Lake Water Body/Map of Jiangxi Province/
- data/Map of Poyang Lake Water Body/Map of Jiangxi Province/jiangxi.dbf
- data/Map of Poyang Lake Water Body/Map of Jiangxi Province/jiangxi.prj
- data/Map of Poyang Lake Water Body/Map of Jiangxi Province/jiangxi.sbn
- data/Map of Poyang Lake Water Body/Map of Jiangxi Province/jiangxi.sbx
- data/Map of Poyang Lake Water Body/Map of Jiangxi Province/jiangxi.shp
- data/Map of Poyang Lake Water Body/Map of Jiangxi Province/jiangxi.shx
- data/Map of Poyang Lake Water Body/Poyang.dbf
- data/Map of Poyang Lake Water Body/Poyang.lock
- data/Map of Poyang Lake Water Body/Poyang.prj
- data/Map of Poyang Lake Water Body/Poyang.sbn
- data/Map of Poyang Lake Water Body/Poyang.sbx
- data/Map of Poyang Lake Water Body/Poyang.shp
- data/Map of Poyang Lake Water Body/Poyang.shp.YZ3J0DMJQV69TEX.4444.3576.sr.lock
- data/Map of Poyang Lake Water Body/Poyang.shx
