# Supplementary material for: Spatial distribution of rural population using mixed geographically weighted regression: Evidence from Jiangxi Province in China
Source: PLoS One. 2021 Apr 26;16(4):e0250399. doi: 10.1371/journal.pone.0250399 (PMC8075265; doi:10.1371/journal.pone.0250399)
Supplement: S1 Data — (ZIP) [file pone.0250399.s001.zip › data/Data-80.xlsx]

## Sheet: Jiangxi-80
City	County	Year	Area	Longitude	Latitude	Rain	Tem	Wind	Hum	Rural population	RPD	Urban	Income	PaO	PaE	Lake areas	Mountain areas	Other areas
Fuzhou	Chongren	2000	1520	116.055	27.7116	17274.6	18.3686	16.1177	81.28	225255	148.194	24.5968	2401	52.7632	10381.6	0	0	1
Fuzhou	Dongxiang	2000	1275	116.608	28.2184	17788.5	18.3908	16.3752	80.2054	314037	246.304	18.0208	2488	82.1176	10407.8	1	0	0
Fuzhou	Guangchang	2000	1612	116.352	26.759	17396.7	18.3452	13.3133	81.7203	169848	105.365	18.8394	1177	19.1687	15074.4	0	1	0
Fuzhou	Jinxi	2000	1358	116.746	27.9288	18042.2	18.1429	14.5054	80.7339	205897	151.618	21.1271	2191	41.5317	12444.8	0	0	1
Fuzhou	Lean	2000	2413	115.832	27.3694	16980.6	18.28	13.9665	81.4769	249874	103.553	24.0608	1192	29.714	3075.01	1	1	0
Fuzhou	Lichuan	2000	1729	116.92	27.2585	18458.3	17.7857	12.7627	82.1571	171252	99.0468	21.413	2298	32.2152	8306.54	0	1	0
Fuzhou	Nancheng	2000	1698	116.67	27.5161	16391.6	17.7493	17.4667	79.7213	219924	129.519	25.2739	2558	46.702	11796.2	0	0	1
Fuzhou	Nanfeng	2000	1909	116.489	27.1121	17645.2	18.0482	13.3566	82.0867	205242	107.513	21.2842	2523	36.5113	7514.41	0	1	0
Fuzhou	Yihuang	2000	1944	116.24	27.3899	17286.5	18.0959	14.3989	81.7564	176502	90.7932	14.3032	2196	23.5597	7844.65	0	1	0
Fuzhou	Zixi	2000	1251	117.024	27.7424	18531.3	18.1261	14.0381	81.1952	65785	52.5859	37.3112	2243	17.1063	6107.11	0	1	0
Ganzhou	Anyuan	2000	2375	115.385	25.2352	15781.9	16.5508	17.3528	79.6436	282190	118.817	8.83599	1394	27.6295	19038.3	0	1	0
Ganzhou	Chongyi	2000	2197	114.188	25.6763	16361.9	18.7871	15.2423	79.9221	146339	66.6086	22.1266	2160	17.0378	10773.8	0	1	0
Ganzhou	Dayu	2000	1368	114.355	25.4452	16593.7	19.3908	14.9684	79.1989	167572	122.494	35.9461	2355	44.8077	18428.4	0	1	0
Ganzhou	Dingnan	2000	1317	115.082	24.8207	17419.5	19.8468	15.254	77.8932	129466	98.3037	27.7223	2128	29.0607	13508	0	1	0
Ganzhou	Gan	2000	2993	115.061	25.8984	16294.3	19.3413	14.2977	79.8162	438302	146.442	10.926	1388	32.2382	18125	0	1	0
Ganzhou	Huichang	2000	2722	115.754	25.5025	16973.7	18.9366	13.7614	79.5576	321264	118.025	17.2245	1332	28.2888	9331.37	0	1	0
Ganzhou	Longnan	2000	1641	114.72	24.7694	17340.3	20.0071	15.8963	77.4954	222435	135.548	21.5436	2270	37.1895	7288.24	0	1	0
Ganzhou	Nankang	2000	1845	114.701	25.8295	16250.4	19.2032	14.42	79.9607	562525	304.892	19.0596	2159	62.6266	14469.4	0	0	1
Ganzhou	Ningdu	2000	4053	116.001	26.5867	16936.5	18.4634	13.6386	81.4157	525394	129.631	20.0607	1331	33.1781	5331.85	0	1	0
Ganzhou	Quannan	2000	1521	114.511	24.8498	17265.3	20.0702	15.5317	77.8131	125215	82.3241	26.7093	2303	29.1696	5897.44	0	1	0
Ganzhou	Ruijin	2000	2448	115.975	25.9187	17079.6	18.6089	13.6073	80.643	424625	173.458	20.7048	2134	39.1989	4581.29	0	1	0
Ganzhou	Shangyou	2000	1544	114.391	25.9361	16231.1	18.5177	14.7479	80.5544	220356	142.718	14.0034	1334	34.2668	8935.88	0	1	0
Ganzhou	Shicheng	2000	1582	116.361	26.3026	17265	18.4013	13.0785	81.3947	221001	139.697	16.6933	2118	36.7137	8983.57	0	1	0
Ganzhou	Xinfeng	2000	2878	114.97	25.2827	16915.2	19.574	14.6948	78.7794	504901	175.435	14.5195	2223	38.2477	9316.89	0	1	0
Ganzhou	Xingguo	2000	3215	115.435	26.4223	16571	18.2922	14.6395	81.4513	548513	170.611	10.2509	1359	41.5583	16314.2	0	1	0
Ganzhou	Xunwu	2000	2311	115.653	24.9016	17406.1	19.2349	14.7051	78.7564	219161	94.8338	19.3828	1295	23.0684	8539.16	0	1	0
Ganzhou	Yudu	2000	2893	115.497	25.9333	16556.6	18.9988	14.137	80.1471	653139	225.765	12.5192	1474	37.0577	11312.5	0	1	0
Jian	Anfu	2000	2793	114.444	27.3584	16406.8	16.9434	16.966	82.4412	301289	107.873	19.0523	2137	30.6663	4661.65	0	1	0
Jian	Jian	2000	2751	114.74	27.141	15119.7	16.4441	17.1722	79.8104	356583	129.619	12.9449	2249	42.9273	10037.8	0	0	1
Jian	Jishui	2000	2708	115.244	27.1969	16349.1	18.5152	13.7773	81.7868	331413	122.383	24.1758	2154	36	7809.08	0	0	1
Jian	Jinggangshan	2000	1270	114.114	26.6302	16663.8	14.5308	17.7263	83.1508	102432	80.6551	29.7299	1605	25.9622	6218.9	0	1	0
Jian	Suichuan	2000	3102	114.359	26.3412	17265	18.4013	13.0785	81.3947	438558	141.379	13.4917	1440	23.2182	23765.3	0	1	0
Jian	Taihe	2000	2665	114.898	26.7413	16250.6	18.2755	15.0187	81.8546	363504	136.399	26.7966	2535	54.4972	9307.32	0	0	1
Jian	Wanan	2000	2046	114.814	26.4418	16328.4	18.6139	13.7498	81.4223	215769	105.459	19.548	1286	28.8856	8198.44	0	0	1
Jian	Xiajiang	2000	1287	115.203	27.5864	16030.8	16.7724	17.4428	79.4612	121811	94.6472	21.7967	2483	35.3209	12704	0	0	1
Jian	Xingan	2000	1248	115.495	27.7357	16571	18.2922	14.6395	81.4513	228183	182.839	20.3127	2309	59.4567	14230.8	1	0	0
Jian	Yongfeng	2000	2695	115.582	27.0944	15273.1	17.1133	17.5725	80.7956	319271	118.468	15.8216	2147	32.6531	7023.38	0	1	0
Jian	Yongxin	2000	2195	114.177	26.9702	15669.3	15.0643	18.8873	79.0427	398942	181.75	7.23271	1310	38.9973	10564.9	0	0	1
Jindezhen	Fuliang	2000	2867	117.297	29.5528	15744.7	16.908	25.1638	78.0026	247088	86.1835	11.4405	2253	9.39833	6916.64	1	1	0
Jindezhen	Leping	2000	1973	117.262	28.9666	16976.5	18.3772	22.5343	78.5328	497154	251.979	31.863	2465	27.1809	50653.8	0	0	1
Jiujiang	Dean	2000	937	115.609	29.4087	14792.6	14.2501	18.9926	78.4737	136876	146.079	30.3951	2014	79.8506	26744.9	1	0	0
Jiujiang	Douchang	2000	2670	116.331	29.3526	15524.4	15.0562	20.7068	78.4904	593686	222.354	11.6415	1272	10.6056	10544.2	1	0	0
Jiujiang	Hukou	2000	669	116.281	29.6644	15051.5	14.0255	20.6588	78.0377	213894	319.722	18.058	1914	83.142	21151	1	0	0
Jiujiang	Jiujiang	2000	873	115.834	29.635	14833.3	12.8924	20.4612	78.1661	269077	308.221	17.6056	2009	58.7606	38568.2	1	0	0
Jiujiang	Pengze	2000	1542	116.618	29.8309	14828.6	15.546	23.8307	77.7207	266378	172.748	19.5439	1612	35.6757	19974.1	1	0	0
Jiujiang	Ruichang	2000	1423	115.448	29.625	14302.7	14.7505	18.785	77.9903	266313	187.149	33.2288	1948	42.1455	46957.1	1	1	0
Jiujiang	Wuning	2000	3497	115.011	29.2603	14512.5	16.3076	17.0498	79.1918	285499	81.6411	17.3166	2232	13.9079	4592.51	1	1	0
Jiujiang	Xingzi	2000	894	115.968	29.3681	15572.6	13.6088	20.4317	78.6312	174084	194.725	21.2678	1428	27.481	22371.4	1	0	0
Jiujiang	Xiushui	2000	4504	114.435	28.9966	14483.1	16.8924	17.2872	80.2361	607928	134.975	18.5057	1224	18.4287	5024.2	0	1	0
Jiujiang	Yongxiu	2000	2035	115.726	29.1345	15669.3	15.0643	18.8873	79.0427	268089	131.739	23.7207	2380	52.9833	21808.4	1	0	0
Nanchang	Anyi	2000	667	115.584	28.8336	15781.9	16.5508	17.3528	79.6436	174739	261.978	20.7022	2357	78.4108	17856.1	1	0	0
Nanchang	Jinxian	2000	1955	116.306	28.4386	18042.2	18.1429	14.5054	80.7339	549945	281.302	19.9734	2300	81.6368	43089.5	1	0	0
Nanchang	Nanchang	2000	1820	116.06	28.6178	16391.6	17.7493	17.4667	79.7213	815826	448.256	13.0584	2350	161.813	105467	1	0	0
Nanchang	Xinjian	2000	2383	115.941	28.8091	16030.8	16.7724	17.4428	79.4612	512224	214.949	20.1513	2211	48.2585	33744	1	0	0
Pingxiang	Lianhua	2000	1063	113.948	27.2202	16578.4	15.7617	18.4544	82.8928	191111	179.785	14.9363	1340	36.5945	10292.6	0	1	0
Pingxiang	Luxi	2000	960	114.06	27.5706	16405	16.5684	17.6854	82.6063	212075	220.911	19.4189	1752	45.1042	69312.5	0	0	1
Pingxiang	Shangli	2000	721	113.86	27.8328	16175	16.8409	19.2518	82.3538	409859	568.459	9.6106	1930	99.4452	85187.2	0	0	1
Shangrao	Dexing	2000	2082	117.741	28.9374	17413.4	18.0753	19.66	78.6737	182859	87.8285	38.5934	2626	30.9798	25776.7	0	1	0
Shangrao	Guangfeng	2000	1378	118.266	28.3611	17705.2	17.9519	15.7703	79.2166	566277	410.941	16.6346	2700	73.8026	20943.4	0	0	1
Shangrao	Hengfeng	2000	655	117.634	28.5109	17910.1	18.2634	16.1168	79.1062	137947	210.606	17.2672	1249	54.713	12497.7	0	1	0
Shangrao	Poyang	2000	4215	116.776	29.2391	16146.3	17.2906	23.5697	78.5796	1100000	251.849	10.9089	1298	50.0508	36434.2	1	0	0
Shangrao	Qianshan	2000	2178	117.702	28.107	18664	18.4155	14.8747	79.7593	315581	144.895	17.8037	2157	34.4518	16951.3	0	1	0
Shangrao	Shangrao	2000	2240	117.933	28.4023	17945.3	18.1667	15.944	79.2624	585458	261.365	7.9593	1275	33.2929	19879.9	0	0	1
Shangrao	Wannian	2000	1140	117.003	28.7004	14512.5	16.3076	17.0498	79.1918	277961	243.825	14.453	1872	68.1175	13114	1	0	0
Shangrao	Wuyuan	2000	2948	117.776	29.3237	16665	17.4029	23.5383	78.3028	259898	88.1608	18.4398	2163	18.4939	12077	0	1	0
Shangrao	Yiyang	2000	1582	117.405	28.4488	18104.1	18.446	15.8215	79.1697	263968	166.857	20.1363	1978	29.8989	14292	0	0	1
Shangrao	Yugan	2000	2331	116.61	28.6796	17312.9	18.2033	17.4996	79.449	742162	318.388	7.75979	1344	39.825	42831.4	1	0	0
Shangrao	Yushan	2000	1728	118.157	28.7562	18664	18.4155	14.8747	79.7593	436031	252.333	15.4871	2094	40.0087	18726.9	0	1	0
Xinyu	Fenyu	2000	1392	114.667	27.842	16001.9	17.597	15.3498	81.9234	205530	147.651	29.9558	2437	50.7148	10704	0	0	1
Xinyu	Fengcheng	2000	2845	115.812	28.1085	16831.7	18.2745	16.2305	80.7758	895864	314.891	26.3519	2416	87.2042	30488.6	1	0	0
Xinyu	Fengxin	2000	1642	115.169	28.7117	15282.1	16.8662	16.9163	80.2128	220200	134.105	24.8631	2534	57.0043	31772.2	0	1	0
Xinyu	Gaoan	2000	2439	115.293	28.3621	16005.8	17.5823	16.801	80.6257	601816	246.747	23.6593	2497	64.6421	33148.8	1	0	0
Xinyu	Jinan	2000	1377	115.226	28.9429	15119.7	16.4441	17.1722	79.8104	101190	73.4858	27.5299	2402	28.6638	13064.6	0	1	0
Xinyu	Shanggao	2000	1350	114.849	28.1963	15934.9	17.5685	16.6232	81.3682	230405	170.67	31.1268	2663	92.003	17259.3	0	0	1
Xinyu	Tonggu	2000	1548	114.358	28.6126	14887.7	16.9836	17.7052	80.9234	85190	55.0323	35.2738	2263	26.7649	4825.58	0	1	0
Xinyu	Wanzai	2000	1714	114.324	28.2065	15711.3	17.2557	17.9262	81.7883	395009	230.46	14.5352	2343	54.196	14731.6	0	1	0
Xinyu	Yifeng	2000	1935	114.763	28.4522	15273.1	17.1133	17.5725	80.7956	207855	107.419	21.8108	2631	44.2377	19524.5	0	0	1
Xinyu	Zhangshu	2000	1287	115.41	27.9997	16539.8	18.1542	16.4652	81.1129	386861	300.591	26.7063	2378	108.692	37078.5	1	0	0
Yingtan	Guixi	2000	2313	117.186	28.1872	18420.8	18.4976	14.5223	79.6246	373394	161.433	30.2741	2367	41.029	7346.3	1	0	0
Yingtan	Yujiang	2000	933	116.91	28.3184	18190.6	18.5044	16.2036	79.691	253559	271.767	19.0301	2229	74.9196	21362.3	1	0	0
Fuzhou	Chongren	2005	1520	116.055	27.7116	18353.5	18.704	18.0678	78.25	244336	160.747	43.2653	3744	80.3197	16210.5	0	0	1
Fuzhou	Dongxiang	2005	1263	116.608	28.2184	18457.6	18.7613	18.5224	76.8264	262305	207.684	27.7376	3724	105.979	16777.5	1	0	0
Fuzhou	Guangchang	2005	1612	116.352	26.759	18087.9	18.7004	15.2654	76.9375	210547	130.612	26.3912	1702	27.5589	14882.1	0	1	0
Fuzhou	Jinxi	2005	1358	116.746	27.9288	17789.2	18.4617	16.8589	76.7917	255469	188.122	27.2525	3375	61.7224	31237.1	0	0	1
Fuzhou	Lean	2005	2415	115.832	27.3694	17361.7	18.5979	16.3216	77.75	307617	127.378	18.436	1666	34.995	8120.08	1	1	0
Fuzhou	Lichuan	2005	1729	116.92	27.2585	18891.1	17.9966	15.645	76.7986	296484	171.477	27.4377	3370	47.7733	10052.1	0	1	0
Fuzhou	Nancheng	2005	1698	116.67	27.5161	18506.9	18.1477	16.6332	76.8819	201367	118.591	36.7679	3485	63.169	17968.2	0	0	1
Fuzhou	Nanfeng	2005	1909	116.489	27.1121	18613.9	18.3699	15.7103	77.1042	223926	117.3	23.2083	4347	60.3562	12493.5	0	1	0
Fuzhou	Yihuang	2005	1944	116.24	27.3899	18268.3	18.4207	16.2037	77.1875	243457	125.235	23.5275	3263	30.2423	8914.61	0	1	0
Fuzhou	Zixi	2005	1251	117.024	27.7424	18349.4	18.3394	16.6368	77.0417	142871	114.205	31.8266	3380	25.2238	6147.08	0	1	0
Ganzhou	Anyuan	2005	2375	115.385	25.2352	16546.2	19.348	14.6134	74.3958	314258	132.319	34.62	1593	41.3621	5726.32	0	1	0
Ganzhou	Chongyi	2005	2197	114.188	25.6763	16144	18.9423	15.2879	74.5625	389355	177.221	15.4579	2721	25.9727	26190.3	0	1	0
Ganzhou	Dayu	2005	1368	114.355	25.4452	16519.8	19.4343	14.9805	74.5	212012	154.98	42.0914	3115	62.5241	13201.8	0	1	0
Ganzhou	Dingnan	2005	1316	115.082	24.8207	16751.5	19.8556	14.6917	72.9375	64160	48.7538	65.53	2534	44.9225	7750.76	0	1	0
Ganzhou	Gan	2005	2993	115.061	25.8984	16434.6	19.3678	15.0367	76.1527	389160	130.023	24.2251	1616	45.0267	13187.4	0	1	0
Ganzhou	Huichang	2005	2722	115.754	25.5025	16574.4	19.0492	14.8015	74.1736	382520	140.529	5.81876	1596	41.1411	11638.5	0	1	0
Ganzhou	Longnan	2005	1641	114.72	24.7694	17146.3	19.9873	15.1607	72.8056	218457	133.124	40.1071	2997	53.17	15764.8	0	1	0
Ganzhou	Nankang	2005	1796	114.701	25.8295	16268	19.307	15.0078	75.7639	305957	170.355	47.792	2861	88.0935	37060.1	0	0	1
Ganzhou	Ningdu	2005	4053	116.001	26.5867	17492	18.7553	15.4539	76.9792	470313	116.041	26.3721	1622	44.0558	9930.92	0	1	0
Ganzhou	Quannan	2005	1521	114.511	24.8498	17277.1	20.0317	14.884	74.1667	143945	94.6384	40.6363	2686	42.7173	55161.1	0	1	0
Ganzhou	Ruijin	2005	2448	115.975	25.9187	16957.3	18.7871	15.6702	76.25	225586	92.1511	42.0472	2770	53.9379	16507.4	0	1	0
Ganzhou	Shangyou	2005	1544	114.391	25.9361	15729.2	18.7545	15.4987	75.5833	341895	221.435	17.7009	1610	48.1451	16476.7	0	1	0
Ganzhou	Shicheng	2005	1582	116.361	26.3026	17755.5	18.6869	15.5519	76.375	104102	65.804	56.3472	2419	49.3426	9298.36	0	1	0
Ganzhou	Xinfeng	2005	2878	114.97	25.2827	16568.2	19.5826	14.7233	74.3958	290137	100.812	21.6714	3149	56.2022	14180	0	1	0
Ganzhou	Xingguo	2005	3214	115.435	26.4223	16679.5	19.0508	16.0022	78.0694	413184	128.558	13.7236	1561	62.4384	12022.4	0	1	0
Ganzhou	Xunwu	2005	2311	115.653	24.9016	16395.9	19.3455	14.7029	73.125	344238	148.956	26.953	1528	45.7529	11709.2	0	1	0
Ganzhou	Yudu	2005	2893	115.497	25.9333	16799.1	19.1129	14.9312	75.8889	428809	148.223	30.7741	1656	52.748	22509.5	0	1	0
Jian	Anfu	2005	2796	114.444	27.3584	15866.5	17.4239	17.4591	77.2014	435840	155.88	5.26432	3383	43.8834	29299	0	1	0
Jian	Jian	2005	2111	114.74	27.141	16358.9	18.0675	15.838	77.4167	311230	147.432	34.5048	1697	64.6073	14088.1	0	0	1
Jian	Jishui	2005	2475	115.244	27.1969	17043.9	18.7882	15.8298	78.5694	292188	118.056	32.8243	3359	57.8331	11846.5	0	0	1
Jian	Jinggangshan	2005	1298	114.114	26.6302	15723.3	15.0215	18.2554	76.4167	228613	176.127	34.4992	1529	31.859	9298.92	0	1	0
Jian	Suichuan	2005	3092	114.359	26.3412	15693.3	17.8819	17.4116	76.3611	450293	145.632	21.9269	1605	33.2539	31161.1	0	1	0
Jian	Taihe	2005	2681	114.898	26.7413	16292	18.5352	15.769	78.0486	255273	95.2156	56.5276	3747	78.7385	24405.1	0	0	1
Jian	Wanan	2005	2037	114.814	26.4418	16150.2	18.8805	14.7994	77.1181	389648	191.285	9.60573	1496	39.6986	10279.8	0	0	1
Jian	Xiajiang	2005	1310	115.203	27.5864	16718.4	18.5691	16.2698	77.4306	110547	84.387	50.0224	3586	50.0229	15313	0	0	1
Jian	Xingan	2005	1229	115.495	27.7357	17350.7	18.6546	16.0353	78.8611	187402	152.483	39.9562	3680	95.9772	22937.3	1	0	0
Jian	Yongfeng	2005	2691	115.582	27.0944	17333.9	18.8888	15.9662	78.8333	356348	132.422	32.5757	3404	47.7559	7365.29	0	1	0
Jian	Yongxin	2005	2159	114.177	26.9702	15888.4	15.94	18.1608	76.5277	462793	214.355	12.854	1507	56.6781	14965.3	0	0	1
Jindezhen	Fuliang	2005	2851	117.297	29.5528	15729.3	17.1567	25.1239	73.6944	397754	139.514	5.63011	3190	27.5595	7102.77	1	1	0
Jindezhen	Leping	2005	1974	117.262	28.9666	16678.8	18.734	23.3749	74.7223	327246	165.778	40.4796	3718	96.9615	63166.2	0	0	1
Jiujiang	Dean	2005	863	115.609	29.4087	16897.7	14.4563	19.7521	73.0208	254980	295.458	41.6276	3345	48.4392	32317.5	1	0	0
Jiujiang	Douchang	2005	2670	116.331	29.3526	17020.7	15.3356	21.6136	74.25	457129	171.209	36.4858	2609	48.5064	14415.7	1	0	0
Jiujiang	Hukou	2005	669	116.281	29.6644	17150.1	14.2402	21.1451	73.8473	239746	358.365	28.7787	3434	117.619	29880.4	1	0	0
Jiujiang	Jiujiang	2005	873	115.834	29.635	17543.8	13.0858	21.2043	73.2431	303223	347.334	27.6731	3236	93.3528	31809.9	1	0	0
Jiujiang	Pengze	2005	1542	116.618	29.8309	16467.8	15.7528	23.8059	73.5486	221289	143.508	30.5546	3186	73.2665	17801.6	1	0	0
Jiujiang	Ruichang	2005	1423.1	115.448	29.625	16343.3	14.908	19.3752	73.0208	457227	321.289	33.1525	3376	57.2686	30581.1	1	1	0
Jiujiang	Wuning	2005	3507	115.011	29.2603	16011.7	16.5102	17.8944	73.8819	306348	87.3533	27.9733	3462	35.5743	7385.23	1	1	0
Jiujiang	Xingzi	2005	894	115.968	29.3681	17576.1	13.8638	21.5238	74.25	307227	343.654	31.3303	2973	58.3893	33299.8	1	0	0
Jiujiang	Xiushui	2005	4503	114.435	28.9966	15765.8	17.1384	17.3228	73.9652	396973	88.1574	40.9671	1492	27.7213	12844.8	0	1	0
Jiujiang	Yongxiu	2005	2035	115.726	29.1345	17389.2	15.3169	20.2952	75.1875	272559	133.936	44.1688	3482	51.1238	16294.8	1	0	0
Nanchang	Anyi	2005	666	115.584	28.8336	17365	16.8407	18.9019	75.6527	338184	507.784	30.2518	3378	121.653	26906.9	1	0	0
Nanchang	Jinxian	2005	1955	116.306	28.4386	18634.6	18.5281	18.3215	76.9306	646289	330.583	15.4249	3712	138.095	61846.5	1	0	0
Nanchang	Nanchang	2005	1684	116.06	28.6178	18021.7	18.0623	19.0267	76.3542	649512	385.696	25.236	4008	238.2	101930	1	0	0
Nanchang	Xinjian	2005	2338	115.941	28.8091	17687.4	17.0673	19.2542	75.8264	470410	201.202	31.5573	3665	115.92	43284.9	1	0	0
Pingxiang	Lianhua	2005	1063	113.948	27.2202	15434.2	16.2659	19.0723	76.5625	204883	192.74	36.328	1543	67.8081	13010.3	0	1	0
Pingxiang	Luxi	2005	960	114.06	27.5706	15918.1	17.107	18.0702	77.8611	194824	202.942	60.4716	3175	85.0885	97083.3	0	0	1
Pingxiang	Shangli	2005	721	113.86	27.8328	15631.1	17.3767	19.0771	77.3473	210156	291.479	24.9815	3537	146	113343	0	0	1
Shangrao	Dexing	2005	2082	117.741	28.9374	15448.2	18.4014	20.4858	74.9583	166797	80.1138	46.7082	3770	40.6686	40533.1	0	1	0
Shangrao	Guangfeng	2005	1378	118.266	28.3611	15987.1	18.0929	17.2726	74.5902	398340	289.071	42.281	3308	111.122	45246.7	0	0	1
Shangrao	Hengfeng	2005	655	117.634	28.5109	16131.8	18.5917	17.9271	75.4514	168750	257.634	30.5187	1474	68.7511	26290.1	0	1	0
Shangrao	Poyang	2005	4215	116.776	29.2391	16962.3	17.6064	24.0268	74.8958	586914	139.244	14.4727	1562	70.8923	23089	1	0	0
Shangrao	Qianshan	2005	2178	117.702	28.107	17135	18.5815	17.3946	76.3611	300781	138.1	33.7065	3595	45.3388	25179.1	0	1	0
Shangrao	Shangrao	2005	2240	117.933	28.4023	16262.2	18.3985	17.952	75.4514	419531	187.291	25.4426	1541	38.0625	17750	0	0	1
Shangrao	Wannian	2005	1140	117.003	28.7004	17376.9	18.9456	19.017	75.3889	412109	361.499	10.3464	3125	98.4754	17438.6	1	0	0
Shangrao	Wuyuan	2005	2948	117.776	29.3237	15769.9	17.6894	23.6838	74.5277	300586	101.963	28.9146	3362	22.0102	15763.2	0	1	0
Shangrao	Yiyang	2005	1580	117.405	28.4488	16520.4	18.8669	17.9871	75.4444	150488	95.2456	44.8659	3224	54.8	23575.9	0	0	1
Shangrao	Yugan	2005	2331	116.61	28.6796	18346.3	18.5871	19.4955	76.8264	468066	200.801	27.0471	1623	83.9554	31025.3	1	0	0
Shangrao	Yushan	2005	1728	118.157	28.7562	15272	18.1798	20.6709	74.2917	323047	186.949	44.197	3308	45.6696	19623.8	0	1	0
Xinyu	Fenyu	2005	1389	114.667	27.842	16488.6	18.0841	16.3427	77.8333	292578	210.639	31.2214	3712	76.4363	63052.6	0	0	1
Xinyu	Fengcheng	2005	2845	115.812	28.1085	18373.1	18.6376	17.9882	78.0348	549414	193.116	34.0214	3525	123.738	51275.9	1	0	0
Xinyu	Fengxin	2005	1642	115.169	28.7117	16808.2	17.1617	18.2197	75.5833	309473	188.473	27.3498	3807	70.8027	35341	0	1	0
Xinyu	Gaoan	2005	2439	115.293	28.3621	17561.2	17.9448	17.8298	76.6319	207520	85.0841	65.2096	3494	92.6507	41020.9	1	0	0
Xinyu	Jinan	2005	1377	115.226	28.9429	16858.6	16.7025	18.497	75.5833	190234	138.151	17.5973	3258	32.5207	13391.4	0	1	0
Xinyu	Shanggao	2005	1340	114.849	28.1963	17058.3	17.9788	17.6804	77.4306	293750	219.216	32.7671	3814	133.614	33597	0	0	1
Xinyu	Tonggu	2005	1548	114.358	28.6126	15939.5	17.3336	17.5385	74.8473	166113	107.308	31.0776	2836	30.3553	6408.27	0	1	0
Xinyu	Wanzai	2005	1720	114.324	28.2065	15904	17.7362	17.9744	77.2917	233887	135.981	41.3564	3178	68.6279	31872.1	0	1	0
Xinyu	Yifeng	2005	1935	114.763	28.4522	16286.8	17.4722	17.4662	74.8333	322461	166.647	18.4894	3483	63.6279	31803.6	0	0	1
Xinyu	Zhangshu	2005	1291	115.41	27.9997	17925.9	18.5467	17.6638	78.2431	350000	271.108	29.3236	3580	188.24	38257.2	1	0	0
Yingtan	Guixi	2005	2313	117.186	28.1872	17510.8	18.936	17.1184	76.5277	383203	165.674	44.0069	3731	64.6338	14855.2	1	0	0
Yingtan	Yujiang	2005	933	116.91	28.3184	18144.8	18.9339	18.3016	76.8264	339063	363.412	27.847	3388	129.063	28574.5	1	0	0
Fuzhou	Chongren	2010	1520	116.055	27.7116	22928.1	18.6007	16.6672	77.7775	236068	155.308	32.1326	7197	123.493	13243.4	0	0	1
Fuzhou	Dongxiang	2010	1268	116.608	28.2184	23918	18.605	16.4851	77.2263	268915	212.078	38.6486	6873.9	155.755	33911.7	1	0	0
Fuzhou	Guangchang	2010	1612	116.352	26.759	22276.3	18.6613	16.2669	79.4146	155664	96.5658	33.8712	2735	35.1371	16433	0	1	0
Fuzhou	Jinxi	2010	1358	116.746	27.9288	24297.7	18.5767	16.1982	77.9046	210493	155.002	28.6043	6154	81.796	18505.2	0	0	1
Fuzhou	Lean	2010	2412	115.832	27.3694	22762.3	18.6239	17.1418	78.8044	239541	99.3122	30.7216	2981.8	38.1053	23466.4	1	1	0
Fuzhou	Lichuan	2010	1729	116.92	27.2585	23884.4	18.1975	15.7851	79.125	139045	80.4193	39.5682	5718	61.0445	13557	0	1	0
Fuzhou	Nancheng	2010	1713	116.67	27.5161	23810.4	18.4714	16.7683	77.9274	174991	102.155	42.8575	6490.8	87.3152	46252.2	0	0	1
Fuzhou	Nanfeng	2010	1913	116.489	27.1121	22567.2	18.6242	16.4438	78.7844	196853	102.903	31.6321	8732	133.547	29022.5	0	1	0
Fuzhou	Yihuang	2010	1944.3	116.24	27.3899	22868.6	18.6215	16.9678	78.2337	166422	85.5948	25.7174	5716	38.2642	11659.7	0	1	0
Fuzhou	Zixi	2010	1251	117.024	27.7424	24768.5	18.5174	15.8222	78.6507	61360	49.0488	45.206	5762	26.2838	9752.2	0	1	0
Ganzhou	Anyuan	2010	2375	115.385	25.2352	16588.8	19.3424	15.4142	75.4859	232696	97.9773	31.7086	3159	70.1217	6863.16	0	1	0
Ganzhou	Chongyi	2010	2208	114.188	25.6763	16463.7	18.4253	16.0678	76.0557	131145	59.3954	29.9566	4155	44.7826	21861.4	0	1	0
Ganzhou	Dayu	2010	1386	114.355	25.4452	16417.8	19.4243	15.9711	76.2699	153898	111.038	46.8177	3183	96.4618	24675.3	0	1	0
Ganzhou	Dingnan	2010	1321	115.082	24.8207	16902.7	19.8317	15.6984	75.8657	76173	57.6631	55.911	3711	92.5731	8425.44	0	1	0
Ganzhou	Gan	2010	2993	115.061	25.8984	15165.7	19.8913	15.416	77.5049	390253	130.389	28.6511	3190	72.9916	15088.5	0	1	0
Ganzhou	Huichang	2010	2722	115.754	25.5025	17453.7	19.4121	15.6918	77.0362	259369	95.2862	41.7328	3130	64.8255	17505.5	0	1	0
Ganzhou	Longnan	2010	1646	114.72	24.7694	17598.9	20.0648	16.7672	75.9389	148250	90.0668	50.6329	4626	81.3785	21020.7	0	1	0
Ganzhou	Nankang	2010	1849	114.701	25.8295	15235.5	19.5822	16.1073	76.8372	513667	277.808	34.7837	4564	142.886	44764.7	0	0	1
Ganzhou	Ningdu	2010	4053	116.001	26.5867	21281.1	18.8715	16.5328	78.5571	594027	146.565	25.2614	3143	80.5297	15514.4	0	1	0
Ganzhou	Quannan	2010	1534	114.511	24.8498	17709.5	20.1445	17.266	75.9554	105925	69.0515	41.3778	3324	60.2986	35325.9	0	1	0
Ganzhou	Ruijin	2010	2486	115.975	25.9187	18749.6	19.2878	16.3664	77.6655	402656	161.969	34.9385	4077	83.8355	20792.4	0	1	0
Ganzhou	Shangyou	2010	1544	114.391	25.9361	16014.8	18.5266	15.9201	76.1982	187338	121.333	27.2372	3183	67.5745	19203.4	0	1	0
Ganzhou	Shicheng	2010	1582	116.361	26.3026	20647.5	18.6171	16.7038	78.3075	192554	121.716	30.7972	2796	85.177	14690.3	0	1	0
Ganzhou	Xinfeng	2010	2878	114.97	25.2827	16026	19.6605	15.5535	75.7658	432065	150.127	34.9346	4959	105.469	22355.8	0	1	0
Ganzhou	Xingguo	2010	3215	115.435	26.4223	19009.5	19.5455	16.1174	78.5322	550646	171.274	23.5033	3199	96.0874	16793.2	0	1	0
Ganzhou	Xunwu	2010	2352	115.653	24.9016	16949.7	19.3208	14.852	76.827	188709	80.2334	34.5231	3186	99.9341	22045.1	0	1	0
Ganzhou	Yudu	2010	2893	115.497	25.9333	17210.8	19.6689	15.5775	78.0929	630062	217.788	26.1753	3142	88.2226	32360.9	0	1	0
Jian	Anfu	2010	2796	114.444	27.3584	21515.9	18.1948	15.6536	77.364	259122	92.676	32.8057	5944	77.4746	52453.5	0	1	0
Jian	Jian	2010	2122	114.74	27.141	21481.3	18.5938	15.7717	77.7704	298573	140.704	35.6933	3205.5	125.372	26918	0	0	1
Jian	Jishui	2010	2509	115.244	27.1969	22282.5	18.6891	15.9825	78.4294	302969	120.753	39.5678	6604.3	112.965	18413.7	0	0	1
Jian	Jinggangshan	2010	1288	114.114	26.6302	20695.8	15.1988	15.5947	76.6462	65637	50.9604	56.9057	3006	52.0761	11653.7	0	1	0
Jian	Suichuan	2010	3102	114.359	26.3412	17380	17.7078	15.6508	76.5355	391943	126.352	26.8728	3125.2	57.9907	32288.8	0	1	0
Jian	Taihe	2010	2666	114.898	26.7413	19831.7	19.0657	15.9352	77.7148	328160	123.091	35.9344	6122.2	130.547	24257.3	0	0	1
Jian	Wanan	2010	2047	114.814	26.4418	17418.6	19.4005	16.0861	77.6424	208578	101.894	30.8655	3019.4	64.3845	11426.5	0	0	1
Jian	Xiajiang	2010	1298	115.203	27.5864	22550.2	18.4138	16.2818	77.7281	121981	93.9761	33.8795	5536	87.9484	27172.6	0	0	1
Jian	Xingan	2010	1252	115.495	27.7357	22626.6	18.4773	17.4468	78.3115	229947	183.664	30.2832	6158.7	161.994	32755.6	1	0	0
Jian	Yongfeng	2010	2710	115.582	27.0944	22197	18.6652	17.3837	77.9557	290774	107.297	32.1059	6221	92.3771	12107	0	1	0
Jian	Yongxin	2010	2200	114.177	26.9702	20958	17.3984	18.4148	77.9181	293284	133.311	38.3313	3013	90.9636	17495.5	0	0	1
Jindezhen	Fuliang	2010	2859	117.297	29.5528	23085.3	17.5464	18.294	77.07	126060	44.0923	58.4732	6518	53.4071	20766	1	1	0
Jindezhen	Leping	2010	1983	117.262	28.9666	25236.2	18.1537	16.3894	76.8945	524002	264.247	35.3366	6345	176.733	67660.1	0	0	1
Jiujiang	Dean	2010	868	115.609	29.4087	20089.3	15.3084	18.6097	77.2211	88536	102	60.1767	6033	74.9942	105369	1	0	0
Jiujiang	Douchang	2010	1988	116.331	29.3526	21661.5	15.2655	19.3725	76.0977	561520	282.455	21.6159	3482	125.277	73440.6	1	0	0
Jiujiang	Hukou	2010	674	116.281	29.6644	20739.9	14.3704	19.2868	76.1144	185343	274.99	32.7973	5835	176.66	56379.8	1	0	0
Jiujiang	Jiujiang	2010	917	115.834	29.635	20196	13.343	19.0468	76.7118	222184	242.294	29.5144	6130	159.08	101374	1	0	0
Jiujiang	Pengze	2010	1542	116.618	29.8309	20715.7	16.0738	18.6378	76.5232	201997	130.997	42.8012	6274	137.43	111615	1	0	0
Jiujiang	Ruichang	2010	1423	115.448	29.625	19483.6	16.0504	18.4521	77.5454	268516	188.697	35.9222	5771	96.9508	67203.1	1	1	0
Jiujiang	Wuning	2010	3507	115.011	29.2603	19773.2	17.0347	17.2462	77.6898	221097	63.0445	38.63	5706	48.3194	15275.2	1	1	0
Jiujiang	Xingzi	2010	723	115.968	29.3681	20946.7	14.0199	19.0704	76.4693	143896	199.026	41.3928	5318	127.73	120055	1	0	0
Jiujiang	Xiushui	2010	4504	114.435	28.9966	20419.9	16.9352	15.0771	78.4907	533651	118.484	27.8836	3046	36.599	24489.3	0	1	0
Jiujiang	Yongxiu	2010	2047	115.726	29.1345	20844.2	15.8408	18.6874	76.6654	197218	96.3449	47.5633	6012	87.5335	26116.3	1	0	0
Nanchang	Anyi	2010	665.4	115.584	28.8336	21210.9	17.5743	17.7273	77.0007	92992	139.754	48.3934	6291	185.929	49443.9	1	0	0
Nanchang	Jinxian	2010	1955.2	116.306	28.4386	23042.2	18.5571	19.3507	76.1489	507578	259.604	26.4855	6980	271.738	113196	1	0	0
Nanchang	Nanchang	2010	1683.6	116.06	28.6178	22386.2	18.3309	19.2792	76.0221	589890	350.374	42.0924	7400	383.982	247891	1	0	0
Nanchang	Xinjian	2010	2338	115.941	28.8091	21887.5	17.4849	18.5477	76.4513	404693	173.094	49.1216	6858	248.291	63858	1	0	0
Pingxiang	Lianhua	2010	1072	113.948	27.2202	20692.9	18.282	18.4405	77.8104	151954	141.748	35.7021	3050	86.6632	16753.7	0	1	0
Pingxiang	Luxi	2010	968.1	114.06	27.5706	20666.7	18.1762	15.9679	77.0951	149206	154.123	42.0386	6867	161.322	106311	0	0	1
Pingxiang	Shangli	2010	727	113.86	27.8328	19726.3	18.2622	18.5527	77.5943	278682	383.332	40.3524	6778	240.073	153590	0	0	1
Shangrao	Dexing	2010	2082	117.741	28.9374	25552.4	17.8731	17.9145	77.9293	144636	69.4697	50.67	6293	65.0452	24130.6	0	1	0
Shangrao	Guangfeng	2010	1378	118.266	28.3611	25699	17.9016	14.8519	79.1634	360651	261.721	52.1018	6571	170.21	91770.7	0	0	1
Shangrao	Hengfeng	2010	655.2	117.634	28.5109	26437	18.1853	15.3347	78.418	83914	128.074	54.6092	3030	138.143	30250.3	0	1	0
Shangrao	Poyang	2010	4215	116.776	29.2391	23049.8	17.3937	17.9007	75.9514	930588	220.78	28.2373	3015	147.159	52348.8	1	0	0
Shangrao	Qianshan	2010	2178	117.702	28.107	26513.2	18.3235	14.4068	79.2686	200387	92.0051	53.0707	5327	81.4789	5682.74	0	1	0
Shangrao	Shangrao	2010	2246	117.933	28.4023	26656.9	17.9557	14.9388	78.2697	505804	225.202	27.7698	3068	72.0472	138508	0	0	1
Shangrao	Wannian	2010	1148	117.003	28.7004	24913.6	18.5434	17.9422	76.5325	217085	189.098	39.5471	4966.7	176.69	50313.6	1	0	0
Shangrao	Wuyuan	2010	2968	117.776	29.3237	24103.4	17.6727	18.4955	77.7245	199811	67.3218	40.1799	5279	37.9451	27294.5	0	1	0
Shangrao	Yiyang	2010	1580	117.405	28.4488	26256	18.4757	15.466	78.2705	209237	132.428	40.7896	5372	99.9215	41126.6	0	0	1
Shangrao	Yugan	2010	2371	116.61	28.6796	23695.5	18.4172	18.1724	76.1642	653406	275.582	26.3864	3658	155.008	52627.6	1	0	0
Shangrao	Yushan	2010	1732	118.157	28.7562	24873.5	18.0312	17.6851	77.9059	342878	197.967	40.3035	6009	93.8741	69284.1	0	1	0
Xinyu	Fenyu	2010	1389	114.667	27.842	21858.5	18.142	15.1843	78.4748	166008	119.516	44.5505	7245.1	145.813	112383	0	0	1
Xinyu	Fengcheng	2010	2845	115.812	28.1085	22434.8	18.589	17.2233	77.4938	956478	336.196	28.4283	6525	232.418	73121.3	1	0	0
Xinyu	Fengxin	2010	1648	115.169	28.7117	21143.2	17.7046	16.7704	77.8168	188570	114.424	39.7455	6244	106.499	46213.6	0	1	0
Xinyu	Gaoan	2010	2439.3	115.293	28.3621	21815.5	18.2133	16.9699	77.4049	516126	211.588	36.4089	6454	199.312	79535.1	1	0	0
Xinyu	Jinan	2010	1378	115.226	28.9429	20600.8	17.4102	17.1492	77.6594	89857	65.2083	37.9441	5501	60.7772	21095.8	0	1	0
Xinyu	Shanggao	2010	1350.3	114.849	28.1963	21929.5	17.8293	15.191	77.7667	194892	144.332	40.3447	6482	228.457	159422	0	0	1
Xinyu	Tonggu	2010	1552	114.358	28.6126	20560.5	17.1977	15.0448	77.1733	83610	53.8724	38.1304	4120	48.1946	15972.9	0	1	0
Xinyu	Wanzai	2010	1720	114.324	28.2065	20901.7	17.5621	14.9579	77.4835	345378	200.801	27.5718	4929	121.826	38308.1	0	1	0
Xinyu	Yifeng	2010	1935	114.763	28.4522	21756.1	17.4857	14.8849	78.4063	165306	85.4295	39.6795	5906	108.527	41090.4	0	0	1
Xinyu	Zhangshu	2010	1291	115.41	27.9997	22220	18.4746	16.7693	78.3563	366534	283.915	33.9721	6609	306.616	51092.2	1	0	0
Yingtan	Guixi	2010	2493	117.186	28.1872	25774.6	18.7549	15.6856	78.054	348132	139.644	37.6611	6596.8	91.7325	15042.1	1	0	0
Yingtan	Yujiang	2010	937	116.91	28.3184	24951.4	18.6318	16.4255	76.7353	221006	235.866	37.299	5532	259.555	44204.9	1	0	0
Fuzhou	Chongren	2015	1520	116.055	27.7116	24135.2	18.8494	17.2582	80.2334	212788	139.992	40.1499	13721	233.914	31335.5	0	0	1
Fuzhou	Dongxiang	2015	1268	116.608	28.2184	23669	18.7215	16.8629	79.8171	237240	187.098	46.9701	13391	294.595	43052.1	1	0	0
Fuzhou	Guangchang	2015	1603	116.352	26.759	23855.6	19.033	16.2472	81.24	138694	86.5215	42.2	7430	98.3444	24410.5	0	1	0
Fuzhou	Jinxi	2015	1353	116.746	27.9288	24096.6	18.6665	16.9436	80.1847	191896	141.83	36.3001	11582	159.05	38943.1	0	0	1
Fuzhou	Lean	2015	2410	115.832	27.3694	23762.8	18.8581	16.7208	80.6982	218879	90.8212	38.0301	7083	68.81	15921.2	1	1	0
Fuzhou	Lichuan	2015	1709	116.92	27.2585	24223.3	18.4878	16.7215	80.9887	122621	71.7501	47.7802	10887	104.842	18888.2	0	1	0
Fuzhou	Nancheng	2015	1713	116.67	27.5161	24753.9	18.6657	17.4974	80.4987	153630	89.6848	50.7899	12924	172.877	33099.8	0	0	1
Fuzhou	Nanfeng	2015	1913	116.489	27.1121	24094.1	18.9434	17.0317	81.2279	178597	93.3596	39.1801	17147	290.794	34506	0	1	0
Fuzhou	Yihuang	2015	1937	116.24	27.3899	24424.8	18.8663	17.474	80.5307	148723	76.7801	34.87	10956	74.6933	15069.7	0	1	0
Fuzhou	Zixi	2015	1248	117.024	27.7424	23929.4	18.6397	16.5508	80.6162	53987	43.2588	52.6496	10725	50.4631	9775.64	0	1	0
Ganzhou	Anyuan	2015	2350	115.385	25.2352	18641.8	19.9927	15.7802	79.2314	207344	88.2315	47.9838	7537	104.041	9642.55	0	1	0
Ganzhou	Chongyi	2015	2207.7	114.188	25.6763	18603.8	18.8393	15.6058	80.3062	116857	52.9316	38.9462	7633	64.1654	28794.7	0	1	0
Ganzhou	Dayu	2015	1343.7	114.355	25.4452	18723.6	19.8364	15.2988	80.6838	137131	102.055	56.1414	8677	137.126	28064.3	0	1	0
Ganzhou	Dingnan	2015	1321.13	115.082	24.8207	17945.8	20.4204	15.8849	78.9849	67874	51.3757	69.1947	6797	121.381	8833.35	0	1	0
Ganzhou	Gan	2015	2989.46	115.061	25.8984	20814.7	20.207	14.7188	80.9621	347735	116.32	46.2386	7747	107.829	23576.2	0	1	0
Ganzhou	Huichang	2015	2711.86	115.754	25.5025	20817.8	19.8738	14.9552	79.6427	231111	85.2223	56.0488	7764	92.0892	35153	0	1	0
Ganzhou	Longnan	2015	1646.14	114.72	24.7694	18410.1	20.6288	16.6906	79.5371	132098	80.2471	60.1854	8572	113.283	24590.9	0	1	0
Ganzhou	Nankang	2015	1848.63	114.701	25.8295	19693.8	19.8628	15.2029	80.7629	457703	247.59	46.5889	8237	201.356	70160.1	0	0	1
Ganzhou	Ningdu	2015	4048.82	116.001	26.5867	23157.6	19.2103	16.4581	80.8793	529308	130.731	36.8018	7695	117.232	19094.5	0	1	0
Ganzhou	Quannan	2015	1534.64	114.511	24.8498	19457.7	20.6888	16.5673	79.7619	94385	61.503	51.9305	6001	81.1884	38569.3	0	1	0
Ganzhou	Ruijin	2015	2441.4	115.975	25.9187	21547.2	19.5417	15.6502	80.0232	358787	146.96	48.5668	8251	126.258	39059.6	0	1	0
Ganzhou	Shangyou	2015	1541.71	114.391	25.9361	18603.8	18.8116	15.2493	80.3922	166928	108.275	48.1852	7634	100.142	31698.6	0	1	0
Ganzhou	Shicheng	2015	1567.4	116.361	26.3026	23005.5	19.0027	16.5996	80.3483	171575	109.465	48.1471	6662	126.251	24639.5	0	1	0
Ganzhou	Xinfeng	2015	2866.04	114.97	25.2827	18123.4	20.185	15.2289	79.6782	384992	134.329	49.4974	9700	148.92	29996.1	0	1	0
Ganzhou	Xingguo	2015	3214.96	115.435	26.4223	21879.1	19.7678	14.9775	81.431	490653	152.616	41.3372	7849	136.869	19717.2	0	1	0
Ganzhou	Xunwu	2015	2351.55	115.653	24.9016	17640.9	20.1312	14.4384	79.529	168149	71.5056	48.77	7597	144.044	30163.1	0	1	0
Ganzhou	Yudu	2015	2892.32	115.497	25.9333	21424.3	19.9977	14.6027	80.6357	561417	194.106	48.883	7862	126.721	39290.3	0	1	0
Jian	Anfu	2015	2793	114.444	27.3584	19537.3	18.3202	14.3811	80.9064	228700	81.8833	45.0312	11063	113.001	25793.1	0	1	0
Jian	Jian	2015	2122	114.74	27.141	20711.8	18.7427	14.6712	80.8786	261500	123.233	49.2655	8283	182.501	43854.9	0	0	1
Jian	Jishui	2015	2506	115.244	27.1969	21915.6	18.8496	15.3335	81.1527	272500	108.739	51.0636	12568	173.483	27266.6	0	0	1
Jian	Jinggangshan	2015	1288	114.114	26.6302	18813.3	15.4402	14.2273	80.6637	59100	45.8851	64.9377	7687	78.0101	13167.7	0	1	0
Jian	Suichuan	2015	3102	114.359	26.3412	19046.5	17.8487	14.8172	80.5963	332800	107.286	45.5169	7677	86.0451	37620.9	0	1	0
Jian	Taihe	2015	2660	114.898	26.7413	21191.5	19.2037	14.9458	80.6609	278700	104.774	52.5657	11351	189.978	53428.6	0	0	1
Jian	Wanan	2015	2038	114.814	26.4418	20838.6	19.5118	15.4501	80.8942	185800	91.1678	41.3987	7649	97.5451	15309.1	0	0	1
Jian	Xiajiang	2015	1298	115.203	27.5864	22394.3	18.6491	15.8332	80.3436	108700	83.7442	42.1338	9519	136.589	25624	0	0	1
Jian	Xingan	2015	1245	115.495	27.7357	22931.3	18.7866	16.8782	80.151	203900	163.775	41.768	11700	233.292	42048.2	1	0	0
Jian	Yongfeng	2015	2710	115.582	27.0944	22715.2	18.8681	16.9712	80.5127	255700	94.3542	47.186	12167	148.155	16166.1	0	1	0
Jian	Yongxin	2015	2181	114.177	26.9702	19382.5	17.557	16.9225	81.6484	265000	121.504	49.795	7587	131.96	23860.6	0	0	1
Jindezhen	Fuliang	2015	2851	117.297	29.5528	23199.7	18.0035	20.5138	79.891	176479	61.9007	43.3901	12769	82.5149	33381.3	1	1	0
Jindezhen	Leping	2015	1980	117.262	28.9666	23483.9	18.5404	16.7585	79.744	388906	196.417	53.48	12729	264.495	96303	0	0	1
Jiujiang	Dean	2015	870.149	115.609	29.4087	19284.1	15.7091	19.0087	78.5191	75587	86.8667	52.1298	12713	118.989	90881	1	0	0
Jiujiang	Douchang	2015	2224.18	116.331	29.3526	21253	15.4973	20.543	78.9313	484308	217.746	33.6201	6253	151.008	110189	1	0	0
Jiujiang	Hukou	2015	673.378	116.281	29.6644	19744.7	14.4212	20.3582	78.288	156456	232.345	44.4601	12271	280.196	81945	1	0	0
Jiujiang	Jiujiang	2015	916.758	115.834	29.635	19571.9	13.5466	19.3989	78.1592	162029	176.741	45.9002	12030	254.731	79682.9	1	0	0
Jiujiang	Pengze	2015	1532.4	116.618	29.8309	20334.9	16.0522	19.9038	78.5078	193860	126.507	46.15	11830	206.218	120184	1	0	0
Jiujiang	Ruichang	2015	1417.23	115.448	29.625	18892.8	16.6742	19.1662	77.9769	223781	157.9	47.58	12144	159.936	105664	1	1	0
Jiujiang	Wuning	2015	3512.17	115.011	29.2603	19065.4	17.7517	17.2311	78.7158	199224	56.7238	45.7599	11810	68.8744	23395.8	1	1	0
Jiujiang	Xingzi	2015	722.879	115.968	29.3681	20041.2	14.1865	19.2253	78.2529	133219	184.289	46.84	10712	173.431	161161	1	0	0
Jiujiang	Xiushui	2015	4511.4	114.435	28.9966	17729	17.5598	15.4068	79.7236	454421	100.727	39.7	7599	56.2619	34991.4	0	1	0
Jiujiang	Yongxiu	2015	2042.78	115.726	29.1345	19730.2	16.0973	19.0185	78.8884	181375	88.7882	50.7401	12662	131.783	37889.5	1	0	0
Nanchang	Anyi	2015	666	115.584	28.8336	20077.3	17.7935	16.9493	79.2347	144221	216.548	52.0279	12301	277.512	70961	1	0	0
Nanchang	Jinxian	2015	1971	116.306	28.4386	23166.4	18.7644	19.185	79.5556	416702	211.417	51.4499	14146	423.756	137600	1	0	0
Nanchang	Nanchang	2015	2208.58	116.06	28.6178	22601.9	18.5247	19.0155	79.7292	342655	155.147	50.4041	13390	377.178	81387.1	1	0	0
Nanchang	Xinjian	2015	1670	115.941	28.8091	21456.9	17.6735	18.2929	79.2246	520577	311.723	49.9367	15001	527.187	267766	1	0	0
Pingxiang	Lianhua	2015	1072.01	113.948	27.2202	18435.2	18.4232	17.0973	81.5068	133171	124.226	44.87	7644	124.843	21790.8	0	1	0
Pingxiang	Luxi	2015	961.17	114.06	27.5706	18821.7	18.3177	15.8252	81.4301	131078	136.373	50.4401	14189	249.138	130112	0	0	1
Pingxiang	Shangli	2015	727.34	113.86	27.8328	18358.7	18.4022	18.4187	81.6623	244590	336.28	45.5402	13834	362.883	249223	0	0	1
Shangrao	Dexing	2015	2082	117.741	28.9374	24591	18.1963	18.6482	80.1903	131188	63.0106	56.18	11748	87.2747	73780	0	1	0
Shangrao	Guangfeng	2015	2246.1	118.266	28.3611	23638.8	18.1357	15.0056	81.1232	389066	173.218	45.55	7726	107.785	214826	0	0	1
Shangrao	Hengfeng	2015	655.2	117.634	28.5109	23642.5	18.3562	15.7721	80.3441	99281	151.528	47.3687	7627	192.793	68225	0	1	0
Shangrao	Poyang	2015	4214.7	116.776	29.2391	22150.1	17.8226	19.3267	79.5131	801621	190.196	39.46	7731	212.286	91067	1	0	0
Shangrao	Qianshan	2015	2177.7	117.702	28.107	24073.8	18.5562	15.037	81.1022	233461	107.205	46.42	9952	121.571	78008.9	0	1	0
Shangrao	Shangrao	2015	1377.8	117.933	28.4023	23887.4	18.2199	15.4666	80.7723	350446	254.352	54.38	12541	234.034	117252	0	0	1
Shangrao	Wannian	2015	1135.5	117.003	28.7004	23610.3	18.7852	18.2813	79.5602	192374	169.418	47.49	10374	270.055	81285.8	1	0	0
Shangrao	Wuyuan	2015	2947.5	117.776	29.3237	23862.6	18.1132	19.2499	80.2622	189996	64.4601	44.1801	9806	54.6718	25977.9	0	1	0
Shangrao	Yiyang	2015	1592.5	117.405	28.4488	23642.5	18.5187	16.1531	80.3276	202605	127.224	43.7998	10518	147.165	63497.6	0	0	1
Shangrao	Yugan	2015	2330.8	116.61	28.6796	23202.5	18.6971	18.2943	79.6722	530599	227.647	41.4	7736	241.539	54796.6	1	0	0
Shangrao	Yushan	2015	1722.6	118.157	28.7562	24677.2	18.171	18.5473	80.3058	299203	173.693	48.98	11580	134.79	77028.9	0	1	0
Xinyu	Fenyu	2015	1391.76	114.667	27.842	20492.9	18.3435	14.3033	81.2245	145747	104.721	53.1149	13656	212.024	113058	0	0	1
Xinyu	Fengcheng	2015	2845	115.812	28.1085	22342.5	18.9202	17.384	79.9657	833353	292.918	38.4113	13228	310.298	108984	1	0	0
Xinyu	Fengxin	2015	1642	115.169	28.7117	20162.2	18.0878	16.1236	79.5537	164296	100.058	48.5327	13066	162.984	51924.5	0	1	0
Xinyu	Gaoan	2015	2439	115.293	28.3621	20891.8	18.5824	16.4094	80.0447	449686	184.373	45.6768	12859	274.811	73579.3	1	0	0
Xinyu	Jinan	2015	1377	115.226	28.9429	19806.7	17.8086	16.4279	79.1569	78290	56.8555	47.0118	11016	86.199	30406.7	0	1	0
Xinyu	Shanggao	2015	1350	114.849	28.1963	20162.1	18.1809	14.6709	80.4794	169804	125.781	49.0407	13713	345.249	96733.3	0	0	1
Xinyu	Tonggu	2015	1548	114.358	28.6126	18293.8	17.6877	15.6463	80.5812	72847	47.0588	47.1441	7725	67.3217	17390.2	0	1	0
Xinyu	Wanzai	2015	1714	114.324	28.2065	18977.8	17.8822	15.1636	80.781	300918	175.565	38.23	9268	164.856	70700.1	0	1	0
Xinyu	Yifeng	2015	1935	114.763	28.4522	19911.9	17.9338	14.4178	80.0503	144027	74.4326	48.4698	12072	191.582	63917.3	0	0	1
Xinyu	Zhangshu	2015	1287	115.41	27.9997	22045.1	18.8819	16.2057	80.3203	319351	248.136	42.9825	13271	415.195	109891	1	0	0
Yingtan	Guixi	2015	2492.79	117.186	28.1872	24065.7	18.6698	16.6549	80.6478	302685	121.424	47.13	12588	125.831	35502.4	1	0	0
Yingtan	Yujiang	2015	932.8	116.91	28.3184	23973.7	18.6411	17.0602	79.6058	193395	207.327	46.5201	12650	498.74	75932.7	1	0	0
