# Supplementary material for: Spatial distribution of rural population using mixed geographically weighted regression: Evidence from Jiangxi Province in China
Source: PLoS One. 2021 Apr 26;16(4):e0250399. doi: 10.1371/journal.pone.0250399 (PMC8075265; doi:10.1371/journal.pone.0250399)
Supplement: S1 Data — (ZIP) [file pone.0250399.s001.zip › data/Map of Poyang Lake Water Body/Poyang.prj]

GEOGCS["Lat Long for MAPINFO type 0 Datum",DATUM["D_MAPINFO",SPHEROID["World_Geodetic_System_of_1984",6378137.0,298.257223563]],PRIMEM["Greenwich",0.0],UNIT["Degree",0.0174532925199433]]
